# Supplementary material for: Insights into the Flavor Differentiation between Two Wild Edible Boletus Species through Metabolomic and Transcriptomic Analyses
Source: Foods. 2023 Jul 18;12(14):2728. doi: 10.3390/foods12142728 (PMC10380016; doi:10.3390/foods12142728)
Supplement: Supplementary file 1 [file foods-12-02728-s001.zip]

Archive with 8 entries (6 files):
- Figure S/
- Figure S/Figure S1.tif
- Figure S/Figure S2.tif
- Figure S/Figure S3.tif
- Figure S/Figure S4.jpg
- Table S/
- Table S/Table S2.xlsx
- Table S/TableS1.xlsx
