# Supplementary material for: Insights into the Flavor Differentiation between Two Wild Edible Boletus Species through Metabolomic and Transcriptomic Analyses
Source: Foods. 2023 Jul 18;12(14):2728. doi: 10.3390/foods12142728 (PMC10380016; doi:10.3390/foods12142728)
Supplement: Supplementary file 1 [file foods-12-02728-s001.zip › Table S/Table S2.xlsx]

## Sheet: Sheet1
Table 2 The DEMs and DEGs in the two boletus fruiting bodies in different compare combinations
Index	Compare Combinations	The DEMs of B.brunneissimus VS L.extremiorientale		The DEGs of B.brunneissimus VS L.extremiorientale		The top 5 enrichment of KEGG pathways of DEGs				The top 5 enrichment of GO terms of DEGs
		UP	DOWN	UP	DOWN	Genetic Information Processing	Metabolism	Environmental Information Processing	The top 5 enrichment of KEGG pathways of DEGs
1	B.brunneissimus vs L.extremiorientale	18	29	4465	13470	1.Protein processing in endoplasmic reticulum(ko04141) 2.Proteasome(ko03050) 3.Protein export(ko03060) 4.Ribosome(ko03010) 5.RNA transport(ko03013)	1.Oxidative phosphorylation(ko00190) 2.Citrate cycle (TCA cycle)(ko00020) 3.Terpenoid backbone biosynthesis(ko00900) 4.Sesquiterpenoid and triterpenoid biosynthesis(ko00909) 5.Riboflavin metabolism(ko00740)	1.MAPK signaling pathway-yeast(ko04011) 2.Hippo signaling pathway-multiple species(ko04392) 3.Phosphatidylinositol signaling system(ko04070) 4.ABC transporters(ko02010)	1.Protein processing in endoplasmic reticulum(ko04141) 2.Oxidative phosphorylation(ko00190) 3.Proteasome(ko03050) 4.Protein export(ko03060) 5.Ribosome(ko03010)	protein folding(GO:0006457) unfolded protein binding(GO:0051082) chaperone-mediated protein folding(GO:0061077) identical protein binding(GO:0042802) alkaloid biosynthetic process(GO:0009821)
2	B_Liujie vs L_Liujie	6	19	163	51	1.Protein processing in endoplasmic reticulum(ko04141) 2.Spliceosome(ko03040) 3.RNA degradation(ko03018) 4.Ribosome biogenesis in eukaryotes(ko03008) 5.Ribosome(ko03010)	1.Arginine and proline metabolism(ko00330) 2.Other glycan degradation(ko00511) 3.Fatty acid degradation(ko00071) 4.Glutathione metabolism(ko00480) 5.Arginine biosynthesis(ko00220)	1.ABC transporters(ko02010)	1.Protein processing in endoplasmic reticulum(ko04141) 2.Arginine and proline metabolism(ko00330) 3.Other glycan degradation(ko00511) 4.Fatty acid degradation(ko00071) 5.Glutathione metabolism(ko00480)	identical protein binding(GO:0042802) chaperone-mediated protein folding(GO:0061077) cellular response to misfolded protein(GO:0071218) response to misfolded protein(GO:0051788) cellular response to unfolded protein(GO:0034620)
3	B_Lvzhi vs L_Lvzhi	23	30	9929	15193	1.RNA degradation(ko03018) 2.RNA transport(ko03013) 3.Ribosome biogenesis in eukaryotes(ko03008) 4.Protein processing in endoplasmic reticulum(ko04141) 5.Non-homologous end-joining(ko03450)	1.Starch and sucrose metabolism(ko00500) 2.Vitamin B6 metabolism(ko00750) 3.Sulfur metabolism(ko00920) 4.Biotin metabolism(ko00780) 5.Glycosaminoglycan degradation(ko00531)	1.MAPK signaling pathway - yeast(ko04011) 2.ABC transporters(ko02010) 3.Phosphatidylinositol signaling system(ko04070) 4.Hippo signaling pathway - multiple species(ko04392)	1.Cell cycle - yeast(ko04111) 2.RNA degradation(ko03018) 3.RNA transport(ko03013) 4.Ribosome biogenesis in eukaryotes(ko03008) 5.Protein processing in endoplasmic reticulum(ko04141)	alkaloid biosynthetic process(GO:0009821) alkaloid metabolic process(GO:0009820) terrequinone A metabolic process(GO:1900794) terrequinone A biosynthetic process(GO:1900796) (-)-microperfuranone metabolic process(GO:1901510)
4	B_Xiaoshiqiao vs L_Xiaoshiqiao	18	53	2502	15655	1.Protein processing in endoplasmic reticulum(ko04141) 2.Spliceosome(ko03040) 3.Ribosome(ko03010) 4.mRNA surveillance pathway(ko03015) 5.SNARE interactions in vesicular transport(ko04130)	1.N-Glycan biosynthesis(ko00510) 2.Fatty acid elongation(ko00062) 3.Riboflavin metabolism(ko00740) 4.Oxidative phosphorylation(ko00190) 5.Aflatoxin biosynthesis(ko00254)	1.MAPK signaling pathway - yeast(ko04011) 2.Phosphatidylinositol signaling system(ko04070) 3.Hippo signaling pathway - multiple species(ko04392) 4.ABC transporters(ko02010)	1.Protein processing in endoplasmic reticulum(ko04141) 2.Spliceosome(ko03040) 3.Ribosome(ko03010) 4.mRNA surveillance pathway(ko03015) 5.SNARE interactions in vesicular transport(ko04130)	protein folding(GO:0006457) unfolded protein binding(GO:0051082) chaperone-mediated protein folding(GO:0061077) RNA processing(GO:0006396) ribonucleoprotein complex biogenesis(GO:0022613)
5	B_Liujie vs B_Lvzhi	41	10	249	5051	1.Ribosome(ko03010) 2.Protein processing in endoplasmic reticulum(ko04141) 3.RNA transport(ko03013) 4.DNA replication(ko03030) 5.Ribosome biogenesis in eukaryotes(ko03008)	1.Tyrosine metabolism(ko00350) 2.Phenylalanine metabolism(ko00360) 3.Arginine biosynthesis(ko00220) 4.Alanine, aspartate and glutamate metabolism(ko00250) 5.Glycine, serine and threonine metabolism(ko00260)	1.ABC transporters(ko02010) 2.MAPK signaling pathway - yeast(ko04011) 3.Phosphatidylinositol signaling system(ko04070) 4.Hippo signaling pathway - multiple species(ko04392)	1.Ribosome(ko03010) 2.Tyrosine metabolism(ko00350) 3.Phenylalanine metabolism(ko00360) 4.Arginine biosynthesis(ko00220) 5.Alanine, aspartate and glutamate metabolism(ko00250)	cytoplasmic translation(GO:0002181) transmembrane transport(GO:0055085) cytosolic ribosome(GO:0022626) cation transmembrane transport(GO:0098655) ribosome(GO:0005840)
6	B_Lvzhi vs B_Xiaoshiqiao	31	27	1378	3996	1.Ribosome(ko03010) 2.Spliceosome(ko03040) 3.Protein processing in endoplasmic reticulum(ko04141) 4.Ribosome biogenesis in eukaryotes(ko03008) 5.Ubiquitin mediated proteolysis(ko04120)	1.Thiamine metabolism(ko00730) 2.Inositol phosphate metabolism(ko00562) 3.Lipoic acid metabolism(ko00785) 4.Vitamin B6 metabolism(ko00750) 5.Porphyrin and chlorophyll metabolism(ko00860)	1.Phosphatidylinositol signaling system(ko04070) 2.Hippo signaling pathway - multiple species(ko04392) 3.ABC transporters(ko02010) 4.MAPK signaling pathway - yeast(ko04011)	1.Ribosome(ko03010) 2.Spliceosome(ko03040) 3.Protein processing in endoplasmic reticulum(ko04141) 4.Ribosome biogenesis in eukaryotes(ko03008) 5.Phagosome(ko04145)	cytoplasmic translation(GO:0002181) putrescine transport(GO:0015847) spermine transport(GO:0000296) spermine transmembrane transport(GO:1903710) spermidine transport(GO:0015848)
7	B_Liujie vs B_Xiaoshiqiao	51	8	15463	965	1.Ribosome(ko03010) 2.Ribosome biogenesis in eukaryotes(ko03008) 3.Protein processing in endoplasmic reticulum(ko04141) 4.Protein export(ko03060) 5.RNA transport(ko03013)	1.Phenylalanine metabolism(ko00360) 2.Tyrosine metabolism(ko00350) 3.Carotenoid biosynthesis(ko00906) 4.Glycerophospholipid metabolism(ko00564) 5.Ubiquinone and other terpenoid-quinone biosynthesis(ko00130)	1.ABC transporters(ko02010) 2.MAPK signaling pathway - yeast(ko04011) 3.Phosphatidylinositol signaling system(ko04070) 4.Hippo signaling pathway - multiple species(ko04392)	1.Ribosome(ko03010) 2.Phenylalanine metabolism(ko00360) 3.Tyrosine metabolism(ko00350) 4.Carotenoid biosynthesis(ko00906) 5.Glycerophospholipid metabolism(ko00564)	ribonucleoprotein complex(GO:1990904) ribonucleoprotein complex biogenesis(GO:0022613) protein-containing complex(GO:0032991) RNA processing(GO:0006396) gene expression(GO:0010467)
8	L_Liujie vs L_Lvzhi	27	13	0	4978	1.Ribosome(ko03010) 2.Mismatch repair(ko03430) 3.RNA degradation(ko03018) 4.Sulfur relay system(ko04122) 5.RNA transport(ko03013)	1.Glyoxylate and dicarboxylate metabolism(ko00630) 2.Nitrogen metabolism(ko00910) 3.Oxidative phosphorylation(ko00190) 4.Valine, leucine and isoleucine degradation(ko00280) 5.Pyruvate metabolism(ko00620)	1.Ribosome(ko03010) 2.Mismatch repair(ko03430) 3.RNA degradation(ko03018) 4.Sulfur relay system(ko04122) 5.RNA transport(ko03013)	1.Ribosome(ko03010) 2.Glyoxylate and dicarboxylate metabolism(ko00630) 3.Nitrogen metabolism(ko00910) 4.Oxidative phosphorylation(ko00190) 5.Valine, leucine and isoleucine degradation(ko00280)	structural constituent of ribosome(GO:0003735) cytosolic ribosome(GO:0022626) ribosome(GO:0005840) ribosomal subunit(GO:0044391) cytosolic large ribosomal subunit(GO:0022625)
9	L_Lvzhi vs L_Xiaoshiqiao	29	30	1528	1443	1.Protein processing in endoplasmic reticulum(ko04141) 2.Basal transcription factors(ko03022) 3.RNA degradation(ko03018) 4.Ribosome(ko03010) 5.mRNA surveillance pathway(ko03015)	1.Glycolysis / Gluconeogenesis(ko00010) 2.Valine, leucine and isoleucine degradation(ko00280) 3.Methane metabolism(ko00680) 4.Glyoxylate and dicarboxylate metabolism(ko00630) 5.Nitrogen metabolism(ko00910)	1.Hippo signaling pathway - multiple species(ko04392) 2.MAPK signaling pathway - yeast(ko04011) 3.Phosphatidylinositol signaling system(ko04070) 4.ABC transporters(ko02010)	1.Protein processing in endoplasmic reticulum(ko04141) 2.Glycolysis / Gluconeogenesis(ko00010) 3.Valine, leucine and isoleucine degradation(ko00280) 4.Methane metabolism(ko00680) 5.Glyoxylate and dicarboxylate metabolism(ko00630)	cytosolic ribosome(GO:0022626) structural constituent of ribosome(GO:0003735) ribosomal subunit(GO:0044391) ribosome(GO:0005840) cytoplasmic translation(GO:0002181)
10	L_Liujie vs L_Xiaoshiqiao	20	24	0	2762	1.Ribosome(ko03010) 2.Sulfur relay system(ko04122) 3.RNA degradation(ko03018) 4.RNA transport(ko03013) 5.Mismatch repair(ko03430)	1.Glyoxylate and dicarboxylate metabolism(ko00630) 2.Oxidative phosphorylation(ko00190) 3.Valine, leucine and isoleucine biosynthesis(ko00290) 4.Arginine biosynthesis(ko00220) 5.Caffeine metabolism(ko00232)	1.Hippo signaling pathway - multiple species(ko04392) 2.ABC transporters(ko02010) 3.MAPK signaling pathway - yeast(ko04011) 4.Phosphatidylinositol signaling system(ko04070)	1.Ribosome(ko03010) 2.Glyoxylate and dicarboxylate me 3.Oxidative phosphorylation(ko001 4.Valine, leucine and isoleucine 5.Arginine biosynthesis(ko00220)	chaperone-mediated protein folding(GO:0061077) cellular response to heat(GO:0034605) unfolded protein binding(GO:0051082) response to heat(GO:0009408) protein folding(GO:0006457)

## Sheet: Sheet3
DAMs and DEGs in the two boletus fruiting bodies in different compare combinations
Index	Compare Combinations	Number of DEMs			Number of DEGs
		Up	Down	Total	Up	Down	Total
1	B_Liujie vs L_Liujie	6	19	25	163	51	214
2	B_Lvzhi vs L_Lvzhi	23	30	53	9929	15193	25122
3	B_Xiaoshiqiao vs L_Xiaoshiqiao	18	53	71	2502	15655	18157
4	B_Liujie vs B_Lvzhi	41	10	51	249	5051	5300
5	B_Lvzhi vs B_Xiaoshiqiao	31	27	58	15463	965	16428
6	B_Liujie vs B_Xiaoshiqiao	51	8	59	1378	3996	5374
7	L_Liujie vs L_Lvzhi	27	13	40	0	4978	4978
8	L_Lvzhi vs L_Xiaoshiqiao	29	30	59	1528	1443	2762
9	L_Liujie vs L_Xiaoshiqiao	20	24	44	0	2763	2971
