# Supplementary material for: Insights into the Flavor Differentiation between Two Wild Edible Boletus Species through Metabolomic and Transcriptomic Analyses
Source: Foods. 2023 Jul 18;12(14):2728. doi: 10.3390/foods12142728 (PMC10380016; doi:10.3390/foods12142728)
Supplement: Supplementary file 1 [file foods-12-02728-s001.zip › Table S/TableS1.xlsx]

## Sheet: Sheet1
Difference of metabolite between Boletus brunneissimus and Leccinum extremiorientale
Index	compound name	CLASS	CAS	KEGG_ID	FORMULA	Peak		B.brunneissimus vs L. extremiorientale	VIP	P-VALUE
						B.brunneissimus	L.extremiorientale
1	3-Hydroxy-2-methylpyridine	Alkaloids	1121-25-1		C6H7NO	0.000110017	5.67662e-05	down	1.5443	0.0182506
2	Vasicine	Alkaloids	6159-55-3	C10733	C11H12N2O	0.00179487	0.00467736	up	1.82161	0.00416246
3	L-Theanine	Amino acid and derivatives	3081-61-6	C01047	C7H14N2O3	0.00686269	0.00198557	down	1.65924	0.00749005
4	L-Norleucine	Amino acid and derivatives	327-57-1	C01933	C6H13NO2	0.00965903	0.00408271	down	1.39884	0.0382624
5	Isoleucine	Amino acid and derivatives	443-79-8	C16434;C06418	C6H13NO2	0.00974185	0.00408271	down	1.42721	0.0347085
6	L-Isoleucine;L-Leucine	Amino acid and derivatives	73-32-5;61-90-5	C00407;C00123	C6H13NO2	0.00930478	0.00436723	down	1.30713	0.0459392
7	D-Serine	Amino acid and derivatives	312-84-5	C00740	C3H7NO3	0.00266528	0.00731821	up	1.81658	0.0027236
8	L-Serine	Amino acid and derivatives	56-45-1	C00065	C3H7NO3	0.00259629	0.00731821	up	1.8141	0.00257444
9	L-Asparagine	Amino acid and derivatives	70-47-3	C00152	C4H8N2O3	0.00300528	0.0065961	up	1.8523	0.00036724
10	L-Aspartic acid	Amino acid and derivatives	56-84-8	C00049	C4H7NO4	0.00926896	0.0144073	up	1.50903	0.0237006
11	Glycine	Amino acid and derivatives	56-40-6	C00037	C2H5NO2	0.00111929	0.00263122	up	2.1862	0.000235193
12	L-Histidine	Amino acid and derivatives	71-00-1	C00135	C6H9N3O2	0.130842	0.212401	up	1.47099	0.0277906
13	L-Tryptophan	Amino acid and derivatives	73-22-3	C00078;C00525;C00806	C11H12N2O2	0.000440255	0.00123124	up	1.78938	0.000797487
14	S-Adenosylmethionine	Amino acid and derivatives	29908-03-0	C00019	C15H22N6O5S	0.00112907	0.00391124	up	1.79077	0.00832711
15	L-Homoglutamic acid	Amino acid and derivatives	542-32-5;1118-90-7	C00956	C6H11NO4	0.0326395	0.0612287	up	1.82307	0.000778036
16	4-Methyl-5-thiazoleethanol	Azoles	137-00-8	C04294	C6H9NOS	0.0060762	0.0271036	up	1.82589	0.000446737
17	Styrene	Benzene and substituted derivatives	100-42-5	C07083	C8H8	0.0620812	0.645824	up	2.27302	0.00230111
18	alpha-D-Glucose;D-Tagatose	Carbohydrates	492-62-6;87-81-0	C00267;C00795	C6H12O6	0.00717077	0.00193708	down	2.25186	0.000819552
19	L-Acetylcarnitine	Fatty Acyls	5080-50-2	C02571	C9H17NO4	0.254544	0.0696373	down	2.14235	0.000665757
20	6-Aminocaproic acid	Fatty Acyls	60-32-2	C02378	C6H13NO2	0.0249008	0.0086802	down	1.64228	0.0120566
21	Hinokiflavone	Flavonoids	19202-36-9	C10057	C30H18O10	0.000308446	0.000170282	down	1.47928	0.0436692
22	Indole	Indoles and derivatives	120-72-9	C00463	C8H7N	0.0391003	0.0719489	up	1.78487	0.00839802
23	3-Methylindole	Indoles and derivatives	83-34-1	C08313	C9H9N	0.00342649	0.00631001	up	1.41864	0.0171201
24	(S)-2-Acetolactate	Keto acids and derivatives		C06010	C5H8O4	0.0012393	0.000388655	down	1.79418	0.0467885
25	3-Octyl alcohol	Miscellaneous	589-98-0	C17144	C8H18O	0.000434835	0.000303671	down	1.2776	0.0377667
26	Ethyl caproate	Miscellaneous	123-66-0		C8H16O2	0.00152909	0.000960671	down	1.47823	0.0266646
27	Pregabalin	Miscellaneous	148553-50-8		C8H17NO2	0.00703279	0.00451915	down	1.35976	0.0406243
28	Uridine	Nucleotide and its derivates	58-96-8	C00299	C9H12N2O6	0.000294388	0.000113985	down	1.84244	0.0247854
29	5'-Deoxyadenosine	Nucleotide and its derivates	4754-39-6	C05198	C10H13N5O3	0.00522949	0.00107001	down	1.46366	0.0331561
30	Cordycepin	Nucleotide and its derivates	73-03-0	C08431	C10H13N5O3	0.00522014	0.00108037	down	1.51241	0.0325506
31	5'-S-Methyl-5'-thioadenosine	Nucleotide and its derivates	2457-80-9	C00170	C11H15N5O3S	0.105256	0.0398258	down	2.21	0.00148965
32	Adenosine 2',3'-cyclic phosphate	Nucleotide and its derivates	634-01-5	C02353	C10H12N5O6P	0.00479546	0.000868912	down	2.06295	0.0112732
33	p-Toluenesulfonic acid	Organic acids	3233-58-7;104-15-4	C06677	C7H8O4S	0.000226598	0.00015372	down	1.08493	0.0492317
34	Phosphonoacetate	Organic acids	4408-78-0	C05682	C2H5O5P	0.000446236	0.000233987	down	1.53062	0.0322401
35	L-Carnitine	Organonitrogen compounds	541-15-1	C00318	C7H15NO3	0.173879	0.0515203	down	2.32629	0.00185895
36	Altechromone A	Phenols	38412-47-4		C11H10O3	0.00013473	7.83101e-05	down	1.53675	0.00995914
37	2-Carboxybenzaldehyde	Phenols	119-67-5	C03057	C8H6O3	0.000231817	0.000166604	down	1.26583	0.0336693
38	Dihydromethysticin	Phenols	19902-91-1	C09926	C15H16O5	0.00559675	0.000533683	down	2.18876	0.0427393
39	4-Hydroxybenzaldehyde	Phenols	123-08-0	C00633	C7H6O2	0.172989	0.290613	up	1.41354	0.0250644
40	Phenethyl alcohol;2-Phenylethanol	Phenols	60-12-8	C05853	C8H10O	0.160356	1.82323	up	2.27462	0.000837693
41	3,4,5-Trimethoxycinnamyl alcohol	Phenylpropanoids	30273-62-2		C12H16O4	0.000314053	0.000218827	down	1.6186	0.00564553
42	Indole-3-carboxaldehyde	phytohormone	487-89-8	C08493	C9H7NO	0.00835946	0.00237954	down	1.96809	0.00467737
43	Isoxanthopterin	Pteridines and derivatives	529-69-1	C03975	C6H5N5O2	0.00115428	0.00674936	up	1.99932	0.0020182
44	3-Carbamyl-1-methylpyridinium (1-Methylnicotinamide)	Pyridines and derivatives	3106-60-3	C02918	C7H8N2O	0.000360508	0.000551586	up	1.45112	0.0192974
45	Physalin D	Steroids and steroid derivatives	54980-22-2		C28H32O11	0.000324633	0.000156071	down	1.68003	0.0266282
46	Exemestane	Steroids and steroid derivatives	107868-30-4	C08162	C20H24O2	0.000462307	0.000118853	down	2.17808	0.0111605
47	Salsolinol	Tetrahydroisoquinolines	525-72-4;27740-96-1	C09642	C10H13NO2	0.00245345	0.000107976	down	2.41541	0.00261227
